# Supplementary material for: Prognostic Significance of Endocrine-Related Adverse Events in Patients with Melanoma, Non-Small Cell Lung Cancer and Urothelial Cancer After Treatment with Immune Checkpoint Inhibitors: A Systematic Review and Meta-Analysis
Source: Cancers (Basel). 2025 Nov 17;17(22):3675. doi: 10.3390/cancers17223675 (PMC12651665; doi:10.3390/cancers17223675)
Supplement: Supplementary file 1 [file cancers-17-03675-s001.zip]

Archive with 1 entries (1 files):
- cancers-3958388-supplementary.pdf
